# Supplementary material for: Alpha-synuclein is strategically positioned for afferent modulation of midbrain dopamine neurons and is essential for cocaine preference
Source: Commun Biol. 2019 Nov 15;2:418. doi: 10.1038/s42003-019-0651-8 (PMC6858354; doi:10.1038/s42003-019-0651-8)
Supplement: Supplementary file 3 — Supplementary Data 1 [file 42003_2019_651_MOESM3_ESM.xlsx]

## Sheet: Fig 1
Figure 1A
2 Factor (drug x genotype) of baseline Amb. Time measures
Between-Subjects Factors
		N
Drug	Saline	12
	Cocaine	20
Genotype	WT	20
	a-syn KO	12
Tests of Between-Subjects Effects
Source	Type III Sum of Squares	df	Mean Square	F	Sig.
Drug	1118.09	1	1118.09	0.976903	0.331429
Genotype	44741.9	1	44741.9	39.0922	9.30542e-07
Drug * Genotype	1830.25	1	1830.25	1.59914	0.21645
Error	32046.6	28	1144.52
Oneway ANOVA of D1 (cocaine only) genotype differences
ANOVA
	Sum of Squares	df	Mean Square	F	Sig.
Between Groups	13077.6	1	13077.6	2.24594	0.151299
Within Groups	104810	18	5822.77
Total	117887	19
Repeated Measures ANOVA on cocaine locomotor sensitization (time amb) data
Tests of Within-Subjects Effects
Source	Type III Sum of Squares	df	Mean Square	F	Sig.
days	210306	6	15869.7	13.2525	0.000186466
days * Group	105470	18	5859.45	1.35684	0.159454
Error(days)	725500	168	4318.45
Figure 1B
2 factor ANOVA (drug x genotype) of cocaine CPP measures
		Tests of Between-Subjects Effects
Dependent Variable:
Source	Type III Sum of Squares	df	Mean Square	F	Sig.	Observed Powerb
drug	0.0437323	1	0.0437323	21.1414	8.31912e-05	0.993344
genotype	0.0284457	1	0.0284457	13.7514	0.000913333	0.947211
drug * genotype	0.035613	1	0.035613	17.2163	0.000281274	0.979483
Error	0.0579198	32	0.00206857

## Sheet: Fig 2
Figure 2A
Repeated Measures ANOVA on D1-D4 Barnes Maze latencies
Between-Subjects Factors
		Value Label	N
genotype	1.00	WT	8
	2.00	a-syn KO	8
	Test of Within-Subjects Effects
Measure:	group
Source	Type III Sum of Squares	df	Mean Square	F	Sig.	Observed Powera
trial	106089	7	15155.5	11.3432	1.84967e-10	1
trial * genotype	2298.45	7	328.349	0.245755	0.972443	0.117875
Error(trial)	130936	98	1336.09
Tests of Between-Subjects Effects
Source	Type III Sum of Squares	df	Mean Square	F	Sig.	Observed Powera
Intercept	380410	1	380410	185.261	1.82747e-09	1
genotype	4930.25	1	4930.25	2.40105	0.143559	0.303275
Error	28747.2	14	2053.37
Repeated Measures ANOVA of D1-D4 Barnes Maze errors
Between-Subjects Factors
		Value Label	N
genotype	1.00	WT	8
	2.00	a-syn KO	8
Tests of Within-Subjects Effects
Measure:	group
Source		Type III Sum of Squares	df	Mean Square	F	Sig.	Partial Eta Squared	Noncent. Parameter	Observed Powera
trial	Sphericity Assumed	6682.87	7	954.695	6.90732	1.1206e-06	0.330378	48.3512	0.999809
trial * genotype	Sphericity Assumed	222.93	7	31.8471	0.230417	0.977054	0.0161919	1.61292	0.113009
Error(trial)	Sphericity Assumed	13545.1	98	138.215
Tests of Between-Subjects Effects
Transformed Variable:	Average
Source	Type III Sum of Squares	df	Mean Square	F	Sig.	Observed Powera
Intercept	19085.7	1	19085.7	65.0114	1.24987e-06	1
genotype	114.383	1	114.383	0.389621	0.542537	0.0896778
Error	4110.05	14	293.575
Figure 2B
ANOVA on Barnes maze D5 - latency to find escape hole
Test of Between-Subjects Effects
Source	Type III Sum of Squares	df	Mean Square	F	Sig.	Observed Powera
Intercept	1.06833e+06	1	1.06833e+06	31.4097	6.49516e-05	0.99938
genotype	169053	1	169053	4.97026	0.0426773	0.545964
Error	476179	14	34012.8
ANOVA on D5 Barnes Maze # of error entries
Test of Between-Subjects Effects
Source	Type III Sum of Squares	df	Mean Square	F	Sig.	Observed Powera
Intercept	28227	1	28227	13.2324	0.00268996	0.922021
genotype	11781.3	1	11781.3	5.52293	0.0339575	0.589932
Error	29864.3	14	2133.17
ANOVA of D5 Barnes Maze perseverative errors (entry into orginal escape hole)
Tests of Between-Subjects Effects
Source	Type III Sum of Squares	df	Mean Square	F	Sig.	Observed Powera
Intercept	581.021	1	581.021	46.5815	8.25771e-06	0.999993
genotype	82.6875	1	82.6875	6.62921	0.0220341	0.668424
Error	174.625	14	12.4732
ANOVA of D5 Barnes Maze time near error hole
Tests of Between-Subjects Effects
Source	Type III Sum of Squares	df	Mean Square	F	Sig.	Observed Powera
Intercept	1335.63	1	1335.63	40.0058	1.87506e-05	0.99995
genotype	632.201	1	632.201	18.9362	0.000663977	0.981118
Error	467.402	14	33.3859
Figure 2C
Repeated Measures ANOVA of liquid intake across trials
Tests of Within-Subjects Effects
Source	Type III Sum of Squares	df	Mean Square	F	Sig.	Noncent. Parameter	Observed Powera
trials	1.34814	6	0.22469	19.691	2.40803e-17	118.146	1
trials * Genotype	0.264043	6	0.0440071	3.85662	0.00124512	23.1397	0.963139
trials * liquid	0.861243	6	0.14354	12.5794	1.07638e-11	75.4761	1
trials * Genotype * liquid	0.179186	6	0.0298643	2.61719	0.0188387	15.7032	0.846545
Error(trials)	1.91701	168	0.0114108
Repeated Measures ANOVA of SCM intake between genotypes
Tests of Within-Subjects Effects
Source	Type III Sum of Squares	df	Mean Square	F	Sig.	Noncent. Parameter	Observed Powera
trials	2.14626	6	0.35771	16.9529	9.94377e-13	101.718	1
trials * Genotype	0.411348	6	0.068558	3.24916	0.00638838	19.495	0.912409
Error(trials)	1.77242	84	0.0211002
T-test of CPP to SCM (total time in each chamber)
		Levene's Test for Equality of Variances		t-test for Equality of Means
		F	Sig.	t	df	Sig. (2-tailed)	Mean Difference	Std. Error Difference	95% Confidence Interval of the Difference
									Lower	Upper
SCM_CPP_Tot_time	Equal variances assumed	1.53344	0.23596	2.96205	14	0.0102972	0.16383	0.0553096	0.0452027	0.282458
	Equal variances not assumed			2.96205	12.0684	0.0118108	0.16383	0.0553096	0.0433965	0.284264
WT mice - correlation between SCM intake and SCM side preference
Correlations
		SCM_intake	CPP
SCM_intake	Pearson Correlation	1	0.706528
	Sig. (2-tailed)		0.000500969
	N	8	8
CPP	Pearson Correlation	0.706528	1
	Sig. (2-tailed)	0.0500969
	N	8	8
A-syn KO mice - correlation between SCM intake and SCM side preference
Correlations
		SCM_intake	CPP
SCM_intake	Pearson Correlation	1	0.299745
	Sig. (2-tailed)		0.470735
	N	8	8
CPP	Pearson Correlation	0.299745	1
	Sig. (2-tailed)	0.470735
	N	8	8
SCM intake in ml:
		SCM intake
	Mouse	D1	D2	D3	D4	D5	D6	D7
WT	1	0.6	0.64	0.84	1.12	0.79	0.79	1.05
WT	2	0.5	0.75	0.81	0.98	1.03	1.06	1.26
WT	3	0.6	0.8	0.68	0.95	1.05	1.08	0.87
WT	4	0.5	0.72	0.75	0.86	0.91	1.02	0.97
WT	5	0.4	0.86	0.99	0.97	1.17	0.59	1.33
WT	6	0.3	0.66	0.83	1	1.02	0.92	0.87
WT	7	0.5	0.78	1.08	0.93	1.11	1.05	0.97
WT	8	0.4	0.3	0.48	0.59	0.84	0.61	0.78
A-syn KO	9	0.66	0.36	1.08	0.93	1.08	1.03	0.56
A-syn KO	10	0.22	0.26	0.64	0.42	0.6	0.61	0.46
A-syn KO	11	0.22	0.45	0.3	0.43	0.41	0.3	0.5
A-syn KO	12	0.48	0.53	0.79	0.83	0.8	0.8	0.78
A-syn KO	13	0.24	1.03	0.32	0.38	0.32	0.36	0.4
A-syn KO	14	0.1	0.43	0.35	0.66	0.37	0.49	0.64
A-syn KO	15	0.26	0.32	0.5	0.64	0.46	0.36	0.63
A-syn KO	16	0.39	0.66	0.56	0.6	0.61	0.6	0.59

## Sheet: Fig 3
Figure 3A
Two factor ANOVA (drug x genotype) of alpha-syn Western Blot
Between-Subjects Factors
	Value Label	N
genotype	WT	9
	A-syn KO	6
drug	Saline	6
	Coc	3
	Rep Coc	6
Tests of Between-Subjects Effects
Dependent Variable:	asyn_protein
Source	Type III Sum of Squares	df	Mean Square	F	Sig.
Corrected Model	11.846a	4	2.96156	30.2307	1.46054e-05
Intercept	10.1442	1	10.1442	103.549	1.35447e-06
genotype	8.3135	1	8.3135	84.8617	3.35471e-06
drug	1.42769	2	0.713847	7.28674	0.0111601
genotype * drug	1.32541	1	1.32541	13.5293	0.00425884
Error	0.979652	10	0.0979652
Total	26.4656	15
Corrected Total	12.8259	14
a. R Squared = .924 (Adjusted R Squared = .893)
Figure 3B
	GABA	GABA/α-syn	Glut	Glut/α-syn
Sal	0.312741	0.0733591	0.552124	0.0617761
Rep Coc +	0.326087	0.108696	0.206522	0.358696
Rep Coc -	0.316092	0.155172	0.390805	0.137931
Figure 3D
Two factor ANOVA (drug x neuronal region) of proportion of alpha-syn labeled profiles (EM analysis)
Between-Subjects Factors
		Value Label	N
drug	1.00	sal	16
	2.00	coc	16
	3.00	rep coc +	12
	4.00	rep coc -	16
neuronal_profile	1.00	terminals	15
	2.00	dendrites	15
	3.00	soma	15
	4.00	glia	15
Tests of Between-Subjects Effects
Dependent Variable:	asyn_proportion
Source	Type III Sum of Squares	df	Mean Square	F	Sig.
Corrected Model	2.258a	15	0.150528	12.5941	2.54937e-11
Intercept	3.89741	1	3.89741	326.081	5.71992e-22
drug	0.934356	3	0.311452	26.058	7.61465e-10
neuronal_profile	1.02144	3	0.340481	28.4868	2.16028e-10
drug * neuronal_profile	0.333582	9	0.0370646	3.10106	0.00570097
Error	0.5259	44	0.0119523
Total	6.52071	60
Corrected Total	2.78382	59
a. R Squared = .811 (Adjusted R Squared = .747)

## Sheet: Fig 4
Figure 4B
Descriptives
		N	Mean	Std. Deviation	Std. Error	95% Confidence Interval for Mean		Minimum	Maximum
						Lower Bound	Upper Bound
inhib_term	saline	4	54.25	27.9449	13.9724	9.78345	98.7165	37	96
	acute coc	4	44	9.20145	4.60072	29.3584	58.6416	34	56
	rep coc (+)	3	50.6667	25.5799	14.7686	-12.8774	114.211	24	75
	rep coc (-)	4	54.5	11.619	5.80948	36.0117	72.9883	41	68
	Total	15	50.8667	18.1221	4.6791	40.831	60.9023	24	96
asyn_inhib_term	saline	4	14	3.55903	1.77951	8.3368	19.6632	11	19
	acute coc	4	19	12.5433	6.27163	-0.959123	38.9591	5	35
	rep coc (+)	3	35	32.6956	18.8768	-46.2203	116.22	10	72
	rep coc (-)	4	44	22.9056	11.4528	7.55207	80.4479	18	67
	Total	15	27.5333	21.5435	5.56252	15.6029	39.4637	5	72
excit_term	saline	4	101.75	40.5904	20.2952	37.1616	166.338	73	160
	acute coc	4	91	22.9347	11.4673	54.5058	127.494	58	108
	rep coc (+)	3	82	28.1603	16.2583	12.046	151.954	50	103
	rep coc (-)	4	79.25	20.6135	10.3068	46.4493	112.051	62	108
	Total	15	88.9333	27.4837	7.09625	73.7134	104.153	50	160
asyn_excit_term	saline	4	15.75	11.8708	5.93542	-3.13914	34.6391	3	31
	acute coc	4	23.75	15.327	7.6635	-0.638664	48.1387	11	46
	rep coc (+)	3	85.3333	20.2073	11.6667	35.1357	135.531	67	107
	rep coc (-)	4	24	2.58199	1.29099	19.8915	28.1085	21	27
	Total	15	34	29.3038	7.56622	17.7721	50.2279	3	107
DA_den	saline	4	54.25	36.059	18.0295	-3.12788	111.628	24	105
	acute coc	4	44.5	5.91608	2.95804	35.0862	53.9138	36	49
	rep coc (+)	3	64.3333	33.5012	19.342	-18.8884	147.555	44	103
	rep coc (-)	4	46	11.4018	5.70088	27.8573	64.1427	39	63
	Total	15	51.4667	23.1173	5.96886	38.6647	64.2686	24	105
asyn_DA_den	saline	4	10.5	7.04746	3.52373	-0.714079	21.7141	6	21
	acute coc	4	22.5	4.65475	2.32737	15.0933	29.9067	18	29
	rep coc (+)	3	52.6667	21.7792	12.5742	-1.43585	106.769	35	77
	rep coc (-)	4	44.25	8.65544	4.32772	30.4773	58.0227	38	57
	Total	15	31.1333	19.7624	5.10263	20.1893	42.0774	6	77
GB_den	saline	4	129	31.4431	15.7215	78.9671	179.033	103	168
	acute coc	4	85.5	16.7432	8.37158	58.8579	112.142	61	98
	rep coc (+)	3	107.333	22.1209	12.7715	52.382	162.285	84	128
	rep coc (-)	4	66.75	23.1283	11.5641	29.9478	103.552	33	85
	Total	15	96.4667	32.7237	8.44921	78.3449	114.588	33	168
asyn_GB_den	saline	4	13	6.78233	3.39116	2.2078	23.7922	5	20
	acute coc	4	19.75	14.2683	7.13413	-2.95399	42.454	5	39
	rep coc (+)	3	40.3333	33.4863	19.3333	-42.8513	123.518	21	79
	rep coc (-)	4	36.25	16.4393	8.21964	10.0914	62.4086	21	55
	Total	15	26.4667	20.1206	5.19511	15.3243	37.6091	5	79
glia	saline	4	81.75	18.246	9.123	52.7165	110.783	56	99
	acute coc	4	76	10.7393	5.36967	58.9113	93.0887	65	90
	rep coc (+)	3	49.3333	10.0167	5.78312	24.4506	74.2161	38	57
	rep coc (-)	4	53.25	5.37742	2.68871	44.6933	61.8067	48	60
	Total	15	66.1333	17.9438	4.63308	56.1964	76.0703	38	99
asyn_glia	saline	4	2	1.1547	0.57735	0.162614	3.83739	1	3
	acute coc	4	0.25	0.5	0.25	-0.545612	1.04561	0	1
	rep coc (+)	3	4	4	2.3094	-5.93655	13.9366	0	8
	rep coc (-)	4	2	1.41421	0.707107	-0.250329	4.25033	0	3
	Total	15	1.93333	2.18654	0.564562	0.722468	3.1442	0	8
GB_MVB	saline	4	10	2.82843	1.41421	5.49934	14.5007	8	14
	acute coc	4	2.75	1.70783	0.853913	0.0324691	5.46753	1	5
	rep coc (+)	3	1.66667	0.57735	0.333333	0.232449	3.10088	1	2
	rep coc (-)	4	1.25	1.25831	0.629153	-0.752245	3.25225	0	3
	Total	15	4.06667	4.09646	1.0577	1.79812	6.33521	0	14
DA_MVB	saline	4	4.75	2.5	1.25	0.771942	8.72806	2	8
	acute coc	4	3.25	1.5	0.75	0.863165	5.63683	2	5
	rep coc (+)	3	2	1	0.57735	-0.484138	4.48414	1	3
	rep coc (-)	4	0.75	0.957427	0.478714	-0.77348	2.27348	0	2
	Total	15	2.73333	2.15362	0.556063	1.5407	3.92597	0	8
ANOVA
		Sum of Squares	df	Mean Square	F	Sig.
inhib_term	Between Groups	287.317	3	95.7722	0.244407	0.863582
	Within Groups	4310.42	11	391.856
	Total	4597.73	14
asyn_inhib_term	Between Groups	2275.73	3	758.578	1.9764	0.176044
	Within Groups	4222	11	383.818
	Total	6497.73	14
excit_term	Between Groups	1193.43	3	397.811	0.466442	0.711564
	Within Groups	9381.5	11	852.864
	Total	10574.9	14
asyn_excit_term	Between Groups	10057.8	3	3352.61	18.7758	0.000123264
	Within Groups	1964.17	11	178.561
	Total	12022	14
DA_den	Between Groups	841.317	3	280.439	0.464553	0.712798
	Within Groups	6640.42	11	603.674
	Total	7481.73	14
asyn_DA_den	Between Groups	4080.32	3	1360.11	10.7835	0.00132491
	Within Groups	1387.42	11	126.129
	Total	5467.73	14
GB_den	Between Groups	8601.32	3	2867.11	4.93523	0.0207134
	Within Groups	6390.42	11	580.947
	Total	14991.7	14
asyn_GB_den	Between Groups	1865.57	3	621.856	1.79908	0.205508
	Within Groups	3802.17	11	345.652
	Total	5667.73	14
glia	Between Groups	2875.57	3	958.522	6.45997	0.00879665
	Within Groups	1632.17	11	148.379
	Total	4507.73	14
asyn_glia	Between Groups	24.1833	3	8.06111	2.0742	0.161874
	Within Groups	42.75	11	3.88636
	Total	66.9333	14
GB_MVB	Between Groups	196.767	3	65.5889	18.9033	0.000119534
	Within Groups	38.1667	11	3.4697
	Total	234.933	14
DA_MVB	Between Groups	34.6833	3	11.5611	4.20404	0.0328567
	Within Groups	30.25	11	2.75
	Total	64.9333	14

## Sheet: Fig 5
Data for Fig. 5B - MVB density in TH+ and TH- dendrites
2 factor (drug x genotype) ANOVA of MVB density in TH+ dendrites
Tests of Between-Subjects Effects
Dependent Variable: TH positive MVB density	TH_pos_MVB_dens
Source	Type III Sum of Squares	df	Mean Square	F	Sig.	Partial Eta Squared	Noncent. Parameter	Observed Powerb
Corrected Model	228.406a	7	32.6295	4.03359	0.00508947	0.551089	28.2351	0.941241
Intercept	797.607	1	797.607	98.5987	8.73183e-10	0.810853	98.5987	1
Drug	69.1822	3	23.0607	2.85073	0.0595827	0.271049	8.55218	0.604518
Genotype	140.818	1	140.818	17.4076	0.00036652	0.4308	17.4076	0.978948
Drug * Genotype	15.0557	3	5.01857	0.620386	0.608936	0.0748621	1.86116	0.158979
Error	186.057	23	8.08943
Total	1289.75	31
Corrected Total	414.463	30
a. R Squared = .551 (Adjusted R Squared = .414)
b. Computed using alpha = .05
TH_pos_MVB_dens
Tukey HSDa,b,c
Drug	N	Subset
		1
Cocaine Withdrawal	8	3.87054
Repeated Cocaine	6	4.40809
Acute Cocaine	8	4.70757
Saline	9	7.73889
Sig.		0.0641851
Means for groups in homogeneous subsets are displayed. Based on observed means. The error term is Mean Square(Error) = 8.089.
a. Uses Harmonic Mean Sample Size = 7.579.
b. The group sizes are unequal. The harmonic mean of the group sizes is used. Type I error levels are not guaranteed.
c. Alpha = .05.
2 factor (drug x genotype) ANOVA of MVB density in non-TH dendrites
Tests of Between-Subjects Effects
Dependent Variable: TH negative MVN density	TH_neg_MVB_dens
Source	Type III Sum of Squares	df	Mean Square	F	Sig.	Partial Eta Squared	Noncent. Parameter	Observed Powerb
Corrected Model	269.500a	7	38.5	8.40469	4.16504e-05	0.718939	58.8328	0.999696
Intercept	806.701	1	806.701	176.106	2.89182e-12	0.884484	176.106	1
Drug	183.458	3	61.1528	13.3499	2.95945e-05	0.635208	40.0497	0.999396
Genotype	48.4254	1	48.4254	10.5714	0.00351821	0.314894	10.5714	0.875543
Drug * Genotype	50.2429	3	16.7476	3.65607	0.0273167	0.322897	10.9682	0.724448
Error	105.358	23	4.58077
Total	1270.98	31
Corrected Total	374.858	30
a. R Squared = .719 (Adjusted R Squared = .633)
b. Computed using alpha = .05
TH_neg_MVB_dens
Tukey HSDa,b,c
Drug	N	Subset
		1	2
Repeated Cocaine	6	3.46932
Cocaine Withdrawal	8	3.49401
Acute Cocaine	8	4.53254
Saline	9		9.07159
Sig.		0.76919	1
Means for groups in homogeneous subsets are displayed. Based on observed means. The error term is Mean Square(Error) = 4.581.
a. Uses Harmonic Mean Sample Size = 7.579.
b. The group sizes are unequal. The harmonic mean of the group sizes is used. Type I error levels are not guaranteed.
c. Alpha = .05.
Oneway ANOVA of WT mice
ANOVA
		Sum of Squares	df	Mean Square	F	Sig.
TH_pos_MVB_dens	Between Groups	56.9026	3	18.9675	9.19116	0.00247483
	Within Groups	22.7004	11	2.06367
	Total	79.603	14
TH_neg_MVB_dens	Between Groups	197.499	3	65.8331	11.6031	0.00098532
	Within Groups	62.4112	11	5.67374
	Total	259.91	14
Oneway ANOVA of asyn KO mice
ANOVA
		Sum of Squares	df	Mean Square	F	Sig.
TH_pos_MVB_dens	Between Groups	25.6165	3	8.53884	0.627255	0.611121
	Within Groups	163.356	12	13.613
	Total	188.973	15
TH_neg_MVB_dens	Between Groups	22.7209	3	7.57364	2.1162	0.151522
	Within Groups	42.9466	12	3.57888
	Total	65.6675	15
Figure 5D
Chi-Square analysis of spectomorphometry of exosome assay kit:
F observed
	GM130	Flot-1	ICAM	ALIX	CD81	CD63	EpCAM	ANXA5	TSG-101	Blank
Saline	4.79452	0	1.9863	47.9452	2.71689	19.3836	5.3653	6.11872	7.85388	0.413242
Rep Coc (+)	12.1107	10.2651	0	141.867	83.3435	327.562	50.1723	1.96076	122.605	0.219144
Rep Coc (-)	12.2736	19.7369	2.04704	164.104	49.9405	230.292	83.4169	3.75291	88.7051	0.632877
F expected
	GM130	Flot-1	ICAM	ALIX	CD81	CD63	EpCAM	ANXA5	TSG-101	Blank
Saline	1.8767	1.92964	0.259413	22.7629	8.74719	37.1262	8.93715	0.761025	14.096	0.081378
Rep Coc (+)	14.5761	14.9873	2.01482	176.796	67.9382	288.355	69.4137	5.91078	109.482	8.66884
Rep Coc (-)	12.7261	13.0851	-0.433455	154.357	59.3155	251.757	60.6037	5.16058	95.5863	0.551832
	2.91782	-1.92964	1.72689	25.1823	-6.03029	-17.7427	-3.57186	5.3577	-6.24212	0.331864
	-2.46538	-4.72213	-2.01482	-34.9295	15.4053	39.2074	-19.2413	-3.95002	13.1234	-8.4497
	-0.452445	6.65178	2.48049	9.74715	-9.37499	-21.4647	22.8132	-1.40768	-6.88125	0.0810444
	8.51367	3.72352	2.98214	634.15	36.3644	314.803	12.7582	28.7049	38.964	0.110134
	6.07808	22.2985	4.05952	1220.07	237.323	1537.22	370.228	15.6026	172.223	71.3974
	0.204706	44.2461	6.15285	95.007	87.8905	460.734	520.441	1.98155	47.3517	0.0065682
χ2 = 127.1864		1.92964	11.4957	27.859	4.15727	8.47926	1.42754	37.7187	2.76419
		1.48783	2.01482	6.90099	3.49321	5.33101	5.33365	2.63969	1.57307
		3.38141	-14.1949	0.615501	1.48174	1.83008	8.58761	0.383979	0.495381

## Sheet: Fig 6
Data for Fig 6A - Western blot analysis of ALIX, TSG-101, CD63, and LAMP-1
ALIX:
Tests of Between-Subjects Effects
Dependent Variable:	ALIX
Source	Type III Sum of Squares	df	Mean Square	F	Sig.
Corrected Model	2.507a	3	0.835521	5.32802	0.0144885
Intercept	23.5836	1	23.5836	150.39	3.79554e-08
Genotype	0.882226	1	0.882226	5.62585	0.03528
Drug	0.671237	1	0.671237	4.2804	0.0608049
Genotype * Drug	0.953101	1	0.953101	6.07781	0.0297472
Error	1.8818	12	0.156816
Total	27.9719	16
Corrected Total	4.38836	15
a. R Squared = .571 (Adjusted R Squared = .464)
TSG-101:
Tests of Between-Subjects Effects
Dependent Variable:	TSG101
Source	Type III Sum of Squares	df	Mean Square	F	Sig.
Corrected Model	.551a	3	0.18376	0.683428	0.579067
Intercept	17.8736	1	17.8736	66.4742	3.09473e-06
Genotype	0.0977929	1	0.0977929	0.363704	0.557683
Drug	0.267057	1	0.267057	0.99322	0.338629
Genotype * Drug	0.186431	1	0.186431	0.693358	0.421288
Error	3.22656	12	0.26888
Total	21.6514	16
Corrected Total	3.77785	15
a. R Squared = .146 (Adjusted R Squared = -.068)
CD63:
Tests of Between-Subjects Effects
Dependent Variable:	CD63
Source	Type III Sum of Squares	df	Mean Square	F	Sig.
Corrected Model	2.178a	3	0.726043	10.069	0.00173851
Intercept	14.991	1	14.991	207.901	1.72632e-08
Genotype	0.258775	1	0.258775	3.58879	0.084748
Drug	1.38872	1	1.38872	19.2593	0.00108362
Genotype * Drug	0.487891	1	0.487891	6.76625	0.0246411
Error	0.793172	11	0.0721065
Total	18.9224	15
Corrected Total	2.9713	14
a. R Squared = .733 (Adjusted R Squared = .660)
LAMP-1:
Tests of Between-Subjects Effects
Dependent Variable:	LAMP1
Source	Type III Sum of Squares	df	Mean Square	F	Sig.
Corrected Model	.271a	3	0.0902999	16.9016	0.00080107
Intercept	8.7916	1	8.7916	1645.54	1.50109e-10
Genotype	0.269717	1	0.269717	50.4834	0.000101474
Drug	0.00103963	1	0.00103963	0.194589	0.670803
Genotype * Drug	0.00014254	1	0.00014254	0.0266795	0.874303
Error	0.0427416	8	0.0053427
Total	9.10524	12
Corrected Total	0.313641	11
a. R Squared = .864 (Adjusted R Squared = .813)
Data for Fig 6B - MVB size and ILV density
Two factor (drug x genotype) ANOVA of MVB size
Tests of Between-Subjects Effects
Dependent Variable:	MVB_size
Source	Type III Sum of Squares	df	Mean Square	F	Sig.	Partial Eta Squared	Noncent. Parameter	Observed Powerb
Corrected Model	.006a	7	0.000882391	0.998554	0.43322	0.0312062	6.98988	0.426365
Intercept	0.305087	1	0.305087	345.25	9.47044e-47	0.614051	345.25	1
Genotype	0.00500371	1	0.00500371	5.66242	0.0181982	0.0254305	5.66242	0.658767
Drug	0.000531292	3	0.000177097	0.200411	0.896024	0.00276301	0.601234	0.0871458
Genotype * Drug	0.000655939	3	0.000218646	0.24743	0.863111	0.00340903	0.742291	0.0965664
Error	0.191756	217	0.000883669
Total	0.67036	225
Corrected Total	0.197933	224
a. R Squared = .031 (Adjusted R Squared = .000)
b. Computed using alpha = .05
Two factor (drug x genotype) ANOVA of the number of ILV within each MVB
Tests of Between-Subjects Effects
Dependent Variable:	ILVs
Source	Type III Sum of Squares	df	Mean Square	F	Sig.	Partial Eta Squared	Noncent. Parameter	Observed Powerb
Corrected Model	3534.046a	7	504.864	20.1739	5.29263e-21	0.381444	141.217	1
Intercept	15133.3	1	15133.3	604.711	3.43142e-66	0.725324	604.711	1
Genotype	2303.4	1	2303.4	92.0415	1.54234e-18	0.286697	92.0415	1
Drug	80.2684	3	26.7561	1.06915	0.362941	0.0138128	3.20744	0.2875
Genotype * Drug	219.314	3	73.1047	2.92119	0.0348141	0.0368583	8.76357	0.69015
Error	5730.87	229	25.0256
Total	25991	237
Corrected Total	9264.92	236
a. R Squared = .381 (Adjusted R Squared = .363)
b. Computed using alpha = .05
Figure 6D - isolated exosome density
Column B	Rep Coc +
Column A	Sal
Unpaired t test
P value	<0.0001
P value summary	****
Significantly different (P < 0.05)?	Yes
One- or two-tailed P value?	Two-tailed
t, df	t=5.001, df=25
How big is the difference?
Mean of column A	7.758
Mean of column B	129
Difference between means (B - A) ± SEM	121.3 ± 24.25
95% confidence interval	71.32 to 171.2
R squared (eta squared)	0.5001
F test to compare variances
F, DFn, Dfd	304.5, 12, 13
P value	<0.0001
P value summary	****
Significantly different (P < 0.05)?	Yes
Data analyzed
Sample size, column A	14
Sample size, column B	13
Figure 6H - CD63 immunolabeling
2 factor ANOVA (drug x genotype) of CD63 labeling in MVBs
Tests of Between-Subjects Effects
Dependent Variable:	CD63_MVB
Source	Type III Sum of Squares	df	Mean Square	F	Sig.	Partial Eta Squared	Noncent. Parameter	Observed Powerb
Corrected Model	1.196a	3	0.398769	8.37994	0.0144697	0.807321	25.1398	0.862702
Intercept	2.6418	1	2.6418	55.5162	0.000301229	0.902465	55.5162	0.999975
drug	0.0968017	1	0.0968017	2.03424	0.203685	0.253197	2.03424	0.226175
genotype	1.0908	1	1.0908	22.9227	0.00303856	0.79255	22.9227	0.976143
drug * genotype	0.0138017	1	0.0138017	0.290036	0.609581	0.0461103	0.290036	0.0743625
Error	0.285517	6	0.0475861
Total	4.02703	10
Corrected Total	1.48182	9
a. R Squared = .807 (Adjusted R Squared = .711)
b. Computed using alpha = .05
2 factor ANOVA (drug x genotype) of CD63 labeling in mitochondria
Tests of Between-Subjects Effects
Dependent Variable:	CD63_mit
Source	Type III Sum of Squares	df	Mean Square	F	Sig.	Partial Eta Squared	Noncent. Parameter	Observed Powerb
Corrected Model	.179a	3	0.0597086	42.5539	0.000194509	0.955111	127.662	1
Intercept	0.243084	1	0.243084	173.245	1.18712e-05	0.966526	173.245	1
drug	0.0573133	1	0.0573133	40.8468	0.000690738	0.871923	40.8468	0.999401
genotype	0.0699378	1	0.0699378	49.8442	0.000404291	0.892558	49.8442	0.999914
drug * genotype	0.0289907	1	0.0289907	20.6615	0.00391044	0.774956	20.6615	0.963065
Error	0.00841877	6	0.00140313
Total	0.492326	10
Corrected Total	0.187544	9
a. R Squared = .955 (Adjusted R Squared = .933)
b. Computed using alpha = .05
Figure 6I
Two factor (drug x genotype) ANOVA of lysosome size
Tests of Between-Subjects Effects
Dependent Variable:	Lysosomesize
Source	Type III Sum of Squares	df	Mean Square	F	Sig.
Corrected Model	.450a	7	0.064336	1.61875	0.129207
Intercept	17.5519	1	17.5519	441.621	2.43836e-62
Genotype	0.0674061	1	0.0674061	1.69599	0.193743
Drug	0.0983187	3	0.0327729	0.824594	0.481075
Genotype * Drug	0.129349	3	0.0431163	1.08484	0.355625
Error	12.7977	322	0.0397443
Total	37.6366	330
Corrected Total	13.248	329
a. R Squared = .034 (Adjusted R Squared = .013)
Two factor (drug x genotype) ANOVA of lysosome density in TH+ dendrites
Tests of Between-Subjects Effects
Dependent Variable:	THposLysDens
Source	Type III Sum of Squares	df	Mean Square	F	Sig.
Corrected Model	.297a	7	0.0423818	1.21245	0.297529
Intercept	17.5008	1	17.5008	500.657	7.10148e-56
Genotype	0.0630159	1	0.0630159	1.80274	0.180934
Drug	0.177629	3	0.0592097	1.69385	0.169646
Genotype * Drug	0.0306128	3	0.0102043	0.291921	0.831206
Error	6.85129	196	0.0349556
Total	26.2752	204
Corrected Total	7.14797	203
a. R Squared = .042 (Adjusted R Squared = .007)
Two factor (drug x genotype) ANOVA of lysosome density in TH- dendrites
Tests of Between-Subjects Effects
Dependent Variable:	THnegLysDens
Source	Type III Sum of Squares	df	Mean Square	F	Sig.
Corrected Model	.229a	7	0.0327845	0.98012	0.447784
Intercept	13.413	1	13.413	400.993	7.65264e-45
Genotype	0.0371101	1	0.0371101	1.10944	0.293844
Drug	0.0398251	3	0.013275	0.396868	0.755436
Genotype * Drug	0.110693	3	0.0368976	1.10308	0.349745
Error	5.18467	155	0.0334495
Total	20.8244	163
Corrected Total	5.41416	162
a. R Squared = .042 (Adjusted R Squared = -.001)
Alix:			CD63:				TSG-101:				LAMP-1/B-Actin:

## Sheet: Supplemental figures
Repeated cocaine mice - 72 hour withdrawal symptom assessment
	WT M1	WT M2	WT M3	WT M4	WT M5	WT M6	α-syn M1	α-syn M2	α-syn M3	α-syn M4	α-syn M5	α-syn M6
Teeth chattering		x								x
Salivation
Shaking							x	x			x
Ptosis
Tachypnea
Urination	x	x	x	x	x	x	x	x	x	x	x	x
Defication	x	x	x	x	x	x	x	x	x	x	x	x
Diarrhea
Penile discharge
Wide stance w/ back paws
Self-stimulation
Escape attempts			x
vocalization
exophthalmos
tearing
writhing
symptom severity	1	1	1	1	1	1	1	2	1	2	1	1
symptom severity 1=mild; 10 = extreme symptoms
Two factor (genotype x drug) ANOVA of the # of open arm entries on zero maze
Tests of Between-Subjects Effects
Dependent Variable:	number_of_entries
Source	Type III Sum of Squares	df	Mean Square	F	Sig.	Partial Eta Squared	Noncent. Parameter	Observed Powerb
Corrected Model	151.000a	3	50.3333	8.36565	0.000840955	0.556511	25.097	0.978052
Intercept	1472.67	1	1472.67	244.765	1.10448e-12	0.924461	244.765	1
Genotype	60.1667	1	60.1667	10	0.00489998	0.333333	10	0.852526
Drug	48.1667	1	48.1667	8.00554	0.01036	0.285856	8.00554	0.767756
Genotype * Drug	42.6667	1	42.6667	7.09141	0.0149384	0.261759	7.09141	0.716844
Error	120.333	20	6.01667
Total	1744	24
Corrected Total	271.333	23
a. R Squared = .557 (Adjusted R Squared = .490)
b. Computed using alpha = .05
Two factor (genotype x drug) ANOVA of the amount of time in open arm of zero maze
Tests of Between-Subjects Effects
Dependent Variable:	time_open_arm
Source	Type III Sum of Squares	df	Mean Square	F	Sig.	Partial Eta Squared	Noncent. Parameter	Observed Powerb
Corrected Model	1121.792a	3	373.931	6.27839	0.00353847	0.485003	18.8352	0.924731
Intercept	20242	1	20242	339.869	5.08293e-14	0.944424	339.869	1
Genotype	63.375	1	63.375	1.06408	0.3146	0.0505165	1.06408	0.16582
Drug	1053.37	1	1053.37	17.6864	0.000435062	0.469305	17.6864	0.979135
Genotype * Drug	5.04167	1	5.04167	0.0846509	0.774087	0.00421471	0.0846509	0.0588512
Error	1191.17	20	59.5583
Total	22555	24
Corrected Total	2312.96	23
a. R Squared = .485 (Adjusted R Squared = .408)
b. Computed using alpha = .05
Two factor (drug x genotype) ANOVA of fecal count
Tests of Between-Subjects Effects
Dependent Variable:	fecal_count
Source	Type III Sum of Squares	df	Mean Square	F	Sig.	Partial Eta Squared	Noncent. Parameter	Observed Powerb
Corrected Model	122.792a	3	40.9306	12.009	0.000102154	0.643029	36.0269	0.997981
Intercept	590.042	1	590.042	173.117	2.62767e-11	0.896436	173.117	1
Genotype	5.04167	1	5.04167	1.47922	0.238057	0.0688674	1.47922	0.212301
Drug	108.375	1	108.375	31.7971	1.61253e-05	0.613878	31.7971	0.999653
Genotype * Drug	9.375	1	9.375	2.75061	0.112819	0.120903	2.75061	0.351838
Error	68.1667	20	3.40833
Total	781	24
Corrected Total	190.958	23
a. R Squared = .643 (Adjusted R Squared = .589)
b. Computed using alpha = .05
